# Supplementary material for: An HLA-A*11:01-Binding Neoantigen from Mutated NPM1 as Target for TCR Gene Therapy in AML
Source: Cancers (Basel). 2021 Oct 27;13(21):5390. doi: 10.3390/cancers13215390 (PMC8582585; doi:10.3390/cancers13215390)
Supplement: Supplementary file 1 [file cancers-13-05390-s001.zip]

Archive with 1 entries (1 files):
- cancers-1422109-supplementary.pdf
